# Supplementary material for: Molecular evolution of Odorant-binding proteins gene family in two closely related Anastrepha fruit flies
Source: BMC Evol Biol. 2016 Oct 7;16:198. doi: 10.1186/s12862-016-0775-0 (PMC5054612; doi:10.1186/s12862-016-0775-0)
Supplement: Additional file 1: — Odorant-binding protein genes from Ceratitis capitata, Drosophila melanogaster, Bactrocera dorsalis, Rhagoletis suavis and Rhagoletis pomonella used in the phylogenetic analyses. (XLSX 10 kb) [file 12862_2016_775_MOESM1_ESM.xlsx]

## Sheet: Plan1
Species	Gene	Subfamily	Accession Number
C. capitata	CcapOBP8a	minus-C	XM_004521128.1
C. capitata	CcapOBP19a	classic	XM_004524969.1
C. capitata	CcapOBP19b	minus-C	XM_004524970.1
C. capitata	CcapOBP19d	classic	XM_004524978.1
C. capitata	CcapOBP49a	plus-C	XM_004522926.1
C. capitata	CcapOBP56d	classic	XM_004517746.1
C. capitata	CcapOBP56h	classic	XM_004517747.1
C. capitata	CcapOBP57c	classic	XM_004522799.1
C. capitata	CcapOBP83g	minus-C	XM_004523451.2
C. capitata	CcapOBP99a	minus-C	XM_004535885.1
C. capitata	CcapOBP99b	minus-C	XM_004521126.1
C. capitata	CcapOBP99c	minus-C	XM_004521129.1
C. capitata	CcapOBP99d	minus-C	XM_004536845.2
D. melanogaster	DmelOBP8a	minus-C	NM_167184.1
D. melanogaster	DmelOBP19a	classic	NM_167700.2
D. melanogaster	DmelOBP19b	classic	NM_134547.2
D. melanogaster	DmelOBP19c	classic	NM_134548.2
D. melanogaster	DmelOBP19d	classic	NM_078697.2
D. melanogaster	DmelOBP47b	plus-C	NM_136825.2
D. melanogaster	DmelOBP49a	plus-C	NM_136968.2
D. melanogaster	DmelOBP50a	plus-C	NM_166050.2
D. melanogaster	DmelOBP50e	plus-C	NM_137115.2
D. melanogaster	DmelOBP56d	classic	NM_137600.2
D. melanogaster	DmelOBP56e	classic	NM_137601.3
D. melanogaster	DmelOBP56h	classic	NM_137604.2
D. melanogaster	DmelOBP57c	classic	NM_137637.2
D. melanogaster	DmelOBP57e	classic	NM_137644.1
D. melanogaster	DmelOBP59a	classic	NM_176249.2
D. melanogaster	DmelOBP83cd	dimer	NM_141355.2
D. melanogaster	DmelOBP83ef	dimer	NM_169125.2
D. melanogaster	DmelOBP83g	minus-C	NM_169126.1
D. melanogaster	DmelOBP99a	minus-C	NM_143450.3
D. melanogaster	DmelOBP99b	minus-C	NM_143456.3
D. melanogaster	DmelOBP99c	minus-C	NM_143454.2
D. melanogaster	DmelOBP99d	minus-C	NM_143455.1
B.dorsalis	BdorOBP1	classic	KC559112.1
B.dorsalis	BdorOBP2	classic	KC559113.1
B.dorsalis	BdorOBP3	classic	KC559114.1
B.dorsalis	BdorOBP4	classic	KC559115.1
B.dorsalis	BdorOBP5	classic	KC559116.1
B.dorsalis	BdorOBP6	minus-C	KC559117.1
B.dorsalis	BdorOBP7	classic	KC559118.1
B.dorsalis	BdorOBP8	dimer	KC559119.1
B.dorsalis	BdorOBP9	classic	KC559120.1
B.dorsalis	BdorOBP10	minus-C	KC559121.1
R. suavis	RsuaOBP19d	classic	EX453827.1
R. suavis	RsuaOBP56g	classic	EX453825.1
R. pomonella	RpomOBP19a	classic	EZ126705.1
R. pomonella	RpomOBP19b	classic	Z138033.1
R. pomonella	RpomOBP44a	minus-C	EZ137697.1
R. pomonella	RpomOBP50e	plus-C	EZ131620.1
R. pomonella	RpomOBP56a	classic	EZ139735.1
R. pomonella	RpomOBP56d	classic	EZ116239.1
R. pomonella	RpomOBP56h	classic	EZ138985.1
R. pomonella	RpomOBP83cd	dimer	EZ136344.1
R. pomonella	RpomOBP83ef	dimer	EZ137089.1
R. pomonella	RpomOBP83g	minus-C	EZ136242.1
R. pomonella	RpomOBP99b	minus-C	EZ135703.1
R. pomonella	RpomOBP99c	minus-C	EZ138892.1
R. pomonella	RpomOBP99d	minus-C	EZ119053.2
